# Supplementary material for: Effect of Fatty Acid Amide Hydrolase Inhibitor URB597 on Orofacial Pain Perception in Rats
Source: Int J Mol Sci. 2022 Apr 23;23(9):4665. doi: 10.3390/ijms23094665 (PMC9100922; doi:10.3390/ijms23094665)
Supplement: Supplementary file 1 [file ijms-23-04665-s001.zip]

Archive with 2 entries (2 files):
- ijms-1649023-supplementary.pdf
- Supplementary File S2-IJMS Zubrzycki raw data.xlsx
