# Supplementary material for: Effect of Fatty Acid Amide Hydrolase Inhibitor URB597 on Orofacial Pain Perception in Rats
Source: Int J Mol Sci. 2022 Apr 23;23(9):4665. doi: 10.3390/ijms23094665 (PMC9100922; doi:10.3390/ijms23094665)
Supplement: Supplementary file 1 [file ijms-23-04665-s001.zip › Supplementary File S2-IJMS Zubrzycki raw data.xlsx]

## Sheet: Figure S3
	Control	AEA	2-AG	EM-2	URB597
	81.25	46.875	65.625	56.25	34.375
	100	50	68.75	37.5	34.375
	96.875	53.125	71.875	46.875	37.5
	87.5	56.25	78.125	40.625	37.5
	78.125	65.625	90.625	34.375	71.875
	84.375	75	96.875	37.5	75
	Control	AEA	2-AG	EM-2	URB597
Shapiro-Wilk test
W	0.9248	0.9213	0.9089	0.8805	0.7107
P value	0.5403	0.5151	0.4289	0.2715	0.008

## Sheet: Figure S4
	Mesencephalon				Thalamus				Hypothalamus
	Control	Tooth pulp	URB597		Control	Tooth pulp	URB597		Control	Tooth pulp	URB597
	0.323	0.712	0.31		0.007	0.009	0.005		0.267	0.664	0.109
	0.498	0.698	0.311		0.005	0.007	0.004		0.335	0.552	0.298
	0.243	0.709	0.229		0.004	0.005	0.003		0.411	0.635	0.187
	0.311	0.652	0.147		0.006	0.006	0.006		0.254	0.472	0.203
	0.306	0.718	0.303		0.004	0.008	0.004		0.343	0.537	0.111
	0.412	0.715	0.321		0.005	0.006	0.004		0.252	0.648	0.197
Shapiro-Wilk test
W	0.9169	0.7319	0.7722		0.9076	0.958	0.9155		0.8758	0.9083	0.8972
P value	0.4833	0.0132	0.0326		0.4207	0.8043	0.4733		0.2503	0.4251	0.3578

## Sheet: Figure S5
	Mesencephalon				Thalamus				Hypothalamus
	Control	Tooth pulp	URB597		Control	Tooth pulp	URB597		Control	Tooth pulp	URB597
	0.255	0.715	0.112		0.155	0.298	0.142		0.311	0.779	0.162
	0.265	0.689	0.115		0.142	0.281	0.139		0.318	0.774	0.155
	0.252	0.706	0.108		0.123	0.284	0.111		0.321	0.801	0.243
	0.234	0.687	0.209		0.155	0.277	0.131		0.309	0.765	0.265
	0.259	0.721	0.114		0.139	0.259	0.129		0.316	0.711	0.146
	0.267	0.706	0.208		0.153	0.266	0.133		0.317	0.723	0.255
Shapiro-Wilk test
W	0.8967	0.9123	0.6833		0.8565	0.9786	0.8858		0.9418	0.9183	0.8122
P value	0.3548	0.4518	0.0041		0.1776	0.9441	0.2968		0.6734	0.4932	0.0754

## Sheet: Figure S6
	Mesencephalon				Thalamus				Hypothalamus
	Control	Tooth pulp	URB597		Control	Tooth pulp	URB597		Control	Tooth pulp	URB597
	0.131	0.224	0.124		0.373	0.531	0.341		0.217	0.401	0.228
	0.125	0.215	0.117		0.371	0.527	0.339		0.291	0.387	0.117
	0.119	0.219	0.098		0.369	0.498	0.345		0.219	0.412	0.223
	0.115	0.234	0.134		0.365	0.511	0.329		0.237	0.421	0.197
	0.119	0.222	0.121		0.375	0.527	0.331		0.216	0.419	0.106
	0.107	0.223	0.113		0.373	0.489	0.335		0.243	0.399	0.211
Shapiro-Wilk test
W	0.9803	0.9265	0.9726		0.9334	0.8811	0.9653		0.7922	0.9371	0.8066
P value	0.9529	0.553	0.9094		0.6067	0.274	0.8598		0.05	0.6359	0.0673

## Sheet: Figure S7
	Mesencephalon				Thalamus				Hypothalamus
	Control	Tooth pulp	URB597		Control	Tooth pulp	URB597		Control	Tooth pulp	URB597
	0.143	0.167	0.189		0.132	0.097	0.149		0.248	0.171	0.278
	0.191	0.192	0.285		0.074	0.089	0.184		0.287	0.118	0.274
	0.195	0.183	0.199		0.082	0.101	0.148		0.163	0.157	0.267
	0.187	0.124	0.189		0.137	0.081	0.239		0.149	0.185	0.289
	0.147	0.169	0.237		0.136	0.105	0.145		0.214	0.198	0.151
	0.144	0.172	0.256		0.127	0.189	0.157		0.166	0.155	0.272
Shapiro-Wilk test
W	0.7715	0.8531	0.8831		0.7627	0.7077	0.7605		0.9055	0.959	0.6366
P value	0.0321	0.1667	0.2834		0.0265	0.0074	0.0252		0.4072	0.8122	0.0012

## Sheet: Figure S8
	Mesencephalon				Thalamus				Hypothalamus
	Control	Tooth pulp	URB597		Control	Tooth pulp	URB597		Control	Tooth pulp	URB597
	0.136	0.127	0.109		0.138	0.133	0.087		0.198	0.189	0.171
	0.138	0.127	0.168		0.126	0.138	0.109		0.194	0.188	0.142
	0.149	0.138	0.094		0.118	0.111	0.115		0.186	0.175	0.122
	0.127	0.147	0.084		0.123	0.135	0.132		0.199	0.114	0.112
	0.147	0.139	0.212		0.145	0.113	0.122		0.202	0.112	0.114
	0.158	0.128	0.104		0.139	0.121	0.114		0.174	0.213	0.141
Shapiro-Wilk test
W	0.9813	0.8527	0.8448		0.9282	0.8782	0.9373		0.8823	0.8514	0.8981
P value	0.9578	0.1656	0.1428		0.5663	0.2607	0.6374		0.2798	0.1616	0.3627

## Sheet: Figure S9
	Mesencephalon				Thalamus				Hypothalamus
	Control	Tooth pulp	URB597		Control	Tooth pulp	URB597		Control	Tooth pulp	URB597
	0.236	0.372	0.187		0.158	0.212	0.036		0.049	0.072	0.032
	0.247	0.352	0.177		0.078	0.098	0.031		0.067	0.091	0.027
	0.227	0.429	0.151		0.096	0.188	0.077		0.033	0.087	0.055
	0.245	0.435	0.167		0.167	0.205	0.089		0.046	0.099	0.024
	0.233	0.361	0.149		0.084	0.133	0.043		0.077	0.098	0.041
	0.227	0.357	0.198		0.172	0.197	0.094		0.041	0.077	0.027
Shapiro-Wilk test
W	0.8862	0.7881	0.9407		0.813	0.8416	0.8575		0.9337	0.9207	0.8544
P value	0.2987	0.0459	0.665		0.0767	0.1345	0.1808		0.6087	0.5106	0.1707

## Sheet: Figure S10
	Mesencephalon				Thalamus				Hypothalamus
	Control	Tooth pulp	URB597		Control	Tooth pulp	URB597		Control	Tooth pulp	URB597
	0.25	0.09	0.21		0.18	0.62	0.32		0.97	0.53	0.36
	0.17	0.11	0.31		0.13	0.61	0.42		0.29	0.63	0.17
	0.27	0.12	0.24		0.14	0.2	0.7		0.23	0.64	0.29
	0.12	0.17	0.23		0.81	0.32	0.3		0.31	0.85	0.46
	0.21	0.1	0.43		0.15	0.18	0.5		0.55	0.3	0.76
	0.45	0.1	0.43		0.11	0.25	0.43		0.35	0.54	0.34
Shapiro-Wilk test
W	0.9122	0.8088	0.8291		0.5773	0.8098	0.9023		0.7944	0.9538	0.9044
P value	0.451	0.0704	0.1056		0.0002	0.0718	0.3875		0.0523	0.7708	0.4008

## Sheet: Figure S11
	Mesencephalon				Thalamus				Hypothalamus
	Control	Tooth pulp	URB597		Control	Tooth pulp	URB597		Control	Tooth pulp	URB597
	27.7	40.8	37.38		25.15	17.87	58.88		41.78	28.39	52.05
	27.28	17.59	46.29		26.19	27.78	35.52		24.23	34.24	35.98
	18.16	18.64	44.08		33.87	19.61	40.67		44.02	29.51	82.91
	15.39	12.47	27.52		42.41	37.82	53.94		43.01	52.42	60.49
	29.09	21.81	48.56		24.96	22.52	53.08		25.2	25.37	60.97
	29.75	22.73	33.53		52.13	19.59	67.56		55.45	24.87	56.09
Shapiro-Wilk test
W	0.8022	0.8371	0.9415		0.8521	0.8346	0.9591		0.8905	0.7709	0.9431
P value	0.0615	0.1234	0.6715		0.1637	0.1176	0.8127		0.321	0.0316	0.6841
